# Supplementary material for: Object manufacture based on a memorized template: Goffin’s cockatoos attend to different model features
Source: Anim Cogn. 2020 Oct 28;24(3):457–70. doi: 10.1007/s10071-020-01435-7 (PMC8128754; doi:10.1007/s10071-020-01435-7)
Supplement: Supplementary file 2 — Supplementary file2 (XLSX 109 kb) [file 10071_2020_1435_MOESM2_ESM.xlsx]

## Sheet: GLMM Color
subject	sex	ctemplate
Dol	M	1
Dol	M	1
Dol	M	1
Dol	M	1
Dol	M	1
Dol	M	1
Dol	M	1
Dol	M	0
Dol	M	0
Dol	M	1
Dol	M	1
Dol	M	1
Dol	M	1
Dol	M	0
Dol	M	0
Dol	M	1
Dol	M	1
Dol	M	1
Dol	M	1
Dol	M	1
Dol	M	1
Dol	M	1
Dol	M	1
Dol	M	1
Fig	M	1
Fig	M	1
Fig	M	1
Fig	M	1
Fig	M	1
Fig	M	1
Fig	M	1
Fig	M	1
Fig	M	1
Fig	M	1
Fig	M	1
Fig	M	1
Fig	M	1
Fig	M	1
Fig	M	1
Fig	M	1
Fig	M	1
Fig	M	1
Fig	M	1
Fig	M	1
Fig	M	1
Fig	M	1
Fig	M	1
Fig	M	1
Kiw	M	1
Kiw	M	1
Kiw	M	1
Kiw	M	1
Kiw	M	1
Kiw	M	1
Kiw	M	1
Kiw	M	1
Kiw	M	1
Kiw	M	1
Kiw	M	1
Kiw	M	1
Kiw	M	1
Kiw	M	1
Kiw	M	1
Kiw	M	1
Kiw	M	1
Kiw	M	1
Kiw	M	1
Kiw	M	1
Kiw	M	1
Kiw	M	1
Kiw	M	1
Kiw	M	1
Pip	M	1
Pip	M	1
Pip	M	1
Pip	M	1
Pip	M	1
Pip	M	1
Pip	M	1
Pip	M	1
Pip	M	1
Pip	M	1
Pip	M	1
Pip	M	1
Pip	M	1
Pip	M	1
Pip	M	1
Pip	M	1
Pip	M	1
Pip	M	1
Pip	M	1
Pip	M	1
Pip	M	1
Pip	M	1
Pip	M	0
Pip	M	1
Kon	M	1
Kon	M	0
Kon	M	1
Kon	M	1
Kon	M	1
Kon	M	1
Kon	M	1
Kon	M	1
Kon	M	1
Kon	M	1
Kon	M	1
Kon	M	1
Kon	M	1
Kon	M	1
Kon	M	1
Kon	M	1
Kon	M	1
Kon	M	1
Kon	M	1
Kon	M	1
Kon	M	1
Kon	M	1
Kon	M	1
Kon	M	1
Fin	F	0
Fin	F	1
Fin	F	0
Fin	F	1
Fin	F	1
Fin	F	1
Fin	F	1
Fin	F	1
Fin	F	1
Fin	F	1
Fin	F	1
Fin	F	1
Fin	F	1
Fin	F	1
Fin	F	1
Fin	F	1
Fin	F	1
Fin	F	1
Fin	F	1
Fin	F	1
Fin	F	1
Fin	F	1
Fin	F	1
Fin	F	1

## Sheet: GLMM Size
subject	sex	template	length
Dol	M	S	39
Dol	M	S	42
Dol	M	S	19
Dol	M	S	71
Dol	M	S	51
Dol	M	S	59
Dol	M	S	69
Dol	M	S	48
Dol	M	S	54
Dol	M	S	50
Dol	M	S	72
Dol	M	S	69
Dol	M	S	85
Dol	M	S	60
Dol	M	S	57
Dol	M	S	47
Dol	M	S	56
Dol	M	S	50
Dol	M	S	55
Dol	M	S	66
Fig	M	S	100
Fig	M	S	100
Fig	M	S	60
Fig	M	S	40
Fig	M	S	47
Fig	M	S	100
Fig	M	S	64
Fig	M	S	55
Fig	M	S	61
Fig	M	S	71
Fig	M	S	57
Fig	M	S	54
Fig	M	S	47
Fig	M	S	49
Fig	M	S	54
Fig	M	S	53
Fig	M	S	26
Fig	M	S	61
Fig	M	S	39
Fig	M	S	43
Kiw	M	S	59
Kiw	M	S	60
Kiw	M	S	65
Kiw	M	S	58
Kiw	M	S	56
Kiw	M	S	33
Kiw	M	S	41
Kiw	M	S	51
Kiw	M	S	30
Kiw	M	S	52
Kiw	M	S	33
Kiw	M	S	25
Kiw	M	S	32
Kiw	M	S	52
Kiw	M	S	27
Kiw	M	S	32
Kiw	M	S	51
Kiw	M	S	68
Kiw	M	S	43
Kiw	M	S	60
Pip	M	S	100
Pip	M	S	93
Pip	M	S	85
Pip	M	S	68
Pip	M	S	53
Pip	M	S	66
Pip	M	S	85
Pip	M	S	69
Pip	M	S	77
Pip	M	S	65
Pip	M	S	100
Pip	M	S	100
Pip	M	S	63
Pip	M	S	96
Pip	M	S	70
Pip	M	S	100
Pip	M	S	39
Pip	M	S	68
Pip	M	S	70
Pip	M	S	75
Kon	M	S	43
Kon	M	S	89
Kon	M	S	100
Kon	M	S	31
Kon	M	S	26
Kon	M	S	62
Kon	M	S	29
Kon	M	S	38
Kon	M	S	51
Kon	M	S	25
Kon	M	S	28
Kon	M	S	49
Kon	M	S	58
Kon	M	S	10
Kon	M	S	15
Kon	M	S	15
Kon	M	S	8
Kon	M	S	25
Kon	M	S	18
Kon	M	S	13
Fin	F	S	25
Fin	F	S	31
Fin	F	S	53
Fin	F	S	29
Fin	F	S	41
Fin	F	S	45
Fin	F	S	100
Fin	F	S	30
Fin	F	S	53
Fin	F	S	61
Fin	F	S	67
Fin	F	S	100
Fin	F	S	27
Fin	F	S	21
Fin	F	S	28
Fin	F	S	19
Fin	F	S	13
Fin	F	S	33
Fin	F	S	20
Fin	F	S	19
Dol	M	B	72
Dol	M	B	64
Dol	M	B	61
Dol	M	B	57
Dol	M	B	62
Dol	M	B	70
Dol	M	B	57
Dol	M	B	89
Dol	M	B	76
Dol	M	B	74
Dol	M	B	72
Dol	M	B	74
Dol	M	B	64
Dol	M	B	47
Dol	M	B	75
Dol	M	B	60
Dol	M	B	59
Dol	M	B	27
Dol	M	B	69
Dol	M	B	60
Fig	M	B	100
Fig	M	B	100
Fig	M	B	100
Fig	M	B	100
Fig	M	B	100
Fig	M	B	100
Fig	M	B	100
Fig	M	B	100
Fig	M	B	100
Fig	M	B	100
Fig	M	B	100
Fig	M	B	72
Fig	M	B	83
Fig	M	B	100
Fig	M	B	100
Fig	M	B	100
Fig	M	B	84
Fig	M	B	100
Fig	M	B	61
Fig	M	B	68
Kiw	M	B	100
Kiw	M	B	44
Kiw	M	B	100
Kiw	M	B	61
Kiw	M	B	54
Kiw	M	B	70
Kiw	M	B	52
Kiw	M	B	57
Kiw	M	B	34
Kiw	M	B	100
Kiw	M	B	100
Kiw	M	B	84
Kiw	M	B	30
Kiw	M	B	40
Kiw	M	B	33
Kiw	M	B	32
Kiw	M	B	100
Kiw	M	B	28
Kiw	M	B	44
Kiw	M	B	55
Pip	M	B	77
Pip	M	B	45
Pip	M	B	100
Pip	M	B	91
Pip	M	B	100
Pip	M	B	83
Pip	M	B	63
Pip	M	B	61
Pip	M	B	100
Pip	M	B	100
Pip	M	B	81
Pip	M	B	59
Pip	M	B	49
Pip	M	B	100
Pip	M	B	100
Pip	M	B	100
Pip	M	B	100
Pip	M	B	100
Pip	M	B	100
Pip	M	B	58
Kon	M	B	100
Kon	M	B	71
Kon	M	B	100
Kon	M	B	100
Kon	M	B	57
Kon	M	B	82
Kon	M	B	100
Kon	M	B	100
Kon	M	B	100
Kon	M	B	100
Kon	M	B	65
Kon	M	B	100
Kon	M	B	100
Kon	M	B	75
Kon	M	B	100
Kon	M	B	100
Kon	M	B	100
Kon	M	B	100
Kon	M	B	100
Kon	M	B	100
Fin	F	B	40
Fin	F	B	50
Fin	F	B	38
Fin	F	B	25
Fin	F	B	39
Fin	F	B	30
Fin	F	B	56
Fin	F	B	20
Fin	F	B	23
Fin	F	B	41
Fin	F	B	45
Fin	F	B	45
Fin	F	B	26
Fin	F	B	50
Fin	F	B	26
Fin	F	B	26
Fin	F	B	40
Fin	F	B	61
Fin	F	B	61
Fin	F	B	44

## Sheet: GLMM Shape
Subject	Test	small/large	Session	Trial	Widths
Konrad	Shape Test		1	1	11.5
Konrad	Shape Test		1	1	11
Konrad	Shape Test		1	1	12.5
Konrad	Shape Test		1	1	11
Konrad	Shape Test		1	1	12.5
Konrad	Shape Test		1	1	13.5
Konrad	Shape Test		1	1	12.5
Konrad	Shape Test		1	1	13
Konrad	Shape Test		1	1	12
Konrad	Shape Test		1	1	11
Konrad	Shape Test		1	1	13
Konrad	Shape Test		1	1	14
Konrad	Shape Test		1	1	15.5
Konrad	Shape Test		1	1	14
Konrad	Shape Test		1	1	13
Konrad	Shape Test		1	1	11.5
Konrad	Shape Test		1	1	12.5
Konrad	Shape Test		1	1	9
Konrad	Shape Test		1	1	9
Konrad	Shape Test		1	1	11
Konrad	Shape Test		1	1	12.5
Konrad	Shape Test		1	1	11
Konrad	Shape Test		1	1	10.5
Konrad	Shape Test		1	1	11.5
Konrad	Shape Test		1	1	10
Konrad	Shape Test		1	1	12
Konrad	Shape Test		1	1	13.5
Konrad	Shape Test		1	1	13.5
Konrad	Shape Test		1	1	11.5
Konrad	Shape Test		1	1	12.5
Konrad	Shape Test		1	1	12.5
Konrad	Shape Test		1	1	12
Konrad	Shape Test		1	1	12.5
Konrad	Shape Test		1	1	12
Konrad	Shape Test		1	1	13
Konrad	Shape Test		1	1	11
Konrad	Shape Test		1	1	13
Konrad	Shape Test		1	1	12.5
Konrad	Shape Test		1	1	13
Konrad	Shape Test		1	1	12.5
Konrad	Shape Test		1	1	9
Konrad	Shape Test		1	1	12
Konrad	Shape Test		1	1	12
Konrad	Shape Test		1	1	13.5
Konrad	Shape Test		1	1	12
Konrad	Shape Test		1	1	13
Konrad	Shape Test		1	1	12
Konrad	Shape Test		1	1	9.5
Konrad	Shape Test		1	1	10
Konrad	Shape Test		1	1	9.5
Konrad	Shape Test		1	1	10
Konrad	Shape Test		1	1	12.5
Konrad	Shape Test		1	1	13
Konrad	Shape Test		1	1	12.5
Konrad	Shape Test		1	1	13
Konrad	Shape Test		1	1	12
Konrad	Shape Test		1	1	12
Konrad	Shape Test		1	1	13
Konrad	Shape Test		1	2	15
Konrad	Shape Test		1	2	15
Konrad	Shape Test		1	2	14
Konrad	Shape Test		1	2	13
Konrad	Shape Test		1	2	12.5
Konrad	Shape Test		1	2	14.5
Konrad	Shape Test		1	2	13.5
Konrad	Shape Test		1	2	14.5
Konrad	Shape Test		1	2	14
Konrad	Shape Test		1	2	15
Konrad	Shape Test		1	2	14
Konrad	Shape Test		1	2	13.5
Konrad	Shape Test		1	2	13
Konrad	Shape Test		1	2	12.5
Konrad	Shape Test		1	2	13.5
Konrad	Shape Test		1	2	12
Konrad	Shape Test		1	2	13
Konrad	Shape Test		1	2	12
Konrad	Shape Test		1	2	13
Konrad	Shape Test		1	2	12
Konrad	Shape Test		1	2	14
Konrad	Shape Test		1	2	13
Konrad	Shape Test		1	2	12
Konrad	Shape Test		1	2	13.5
Konrad	Shape Test		1	2	13
Konrad	Shape Test		1	2	12
Konrad	Shape Test		1	2	15
Konrad	Shape Test		1	2	14
Konrad	Shape Test		1	2	15
Konrad	Shape Test		1	2	14.5
Konrad	Shape Test		1	2	15
Konrad	Shape Test		1	2	12.5
Konrad	Shape Test		1	2	16
Konrad	Shape Test		1	2	16
Konrad	Shape Test		1	2	16
Konrad	Shape Test		1	3	7.5
Konrad	Shape Test		1	3	10
Konrad	Shape Test		1	3	13.5
Konrad	Shape Test		1	3	12.5
Konrad	Shape Test		1	3	13.5
Konrad	Shape Test		1	3	13
Konrad	Shape Test		1	3	13
Konrad	Shape Test		1	3	12.5
Konrad	Shape Test		1	3	13
Konrad	Shape Test		1	3	14
Konrad	Shape Test		1	3	13
Konrad	Shape Test		1	3	17
Konrad	Shape Test		1	3	17
Konrad	Shape Test		1	3	17
Konrad	Shape Test		1	3	17.5
Konrad	Shape Test		1	3	12.5
Konrad	Shape Test		1	3	14
Konrad	Shape Test		1	3	12
Konrad	Shape Test		1	3	13.5
Konrad	Shape Test		1	3	14
Konrad	Shape Test		1	3	12
Konrad	Shape Test		1	3	13
Konrad	Shape Test		1	3	14.5
Konrad	Shape Test		1	3	13
Konrad	Shape Test		1	3	14
Konrad	Shape Test		1	3	12
Konrad	Shape Test		1	3	13
Konrad	Shape Test		1	3	13
Konrad	Shape Test		1	3	13
Konrad	Shape Test		1	3	12
Konrad	Shape Test		1	3	13
Konrad	Shape Test		1	3	14
Konrad	Shape Test		1	3	12
Konrad	Shape Test		1	3	12.5
Konrad	Shape Test		1	3	14
Konrad	Shape Test		1	3	12
Konrad	Shape Test		1	3	13
Konrad	Shape Test		1	3	12
Konrad	Shape Test		1	3	12.5
Konrad	Shape Test		1	3	14
Konrad	Shape Test		1	3	12.5
Konrad	Shape Test		1	3	13
Konrad	Shape Test		1	3	15
Konrad	Shape Test		1	3	16
Konrad	Shape Test		1	3	17
Konrad	Shape Test		1	3	15
Konrad	Shape Test		1	3	13.5
Konrad	Shape Test		1	4	12
Konrad	Shape Test		1	4	13
Konrad	Shape Test		1	4	14
Konrad	Shape Test		1	4	12.5
Konrad	Shape Test		1	4	12
Konrad	Shape Test		1	4	16.5
Konrad	Shape Test		1	4	16.5
Konrad	Shape Test		1	4	16
Konrad	Shape Test		1	4	17
Konrad	Shape Test		1	4	17.5
Konrad	Shape Test		1	4	13.5
Konrad	Shape Test		1	4	11.5
Konrad	Shape Test		1	4	13
Konrad	Shape Test		1	4	12
Konrad	Shape Test		1	4	13
Konrad	Shape Test		1	4	14
Konrad	Shape Test		1	4	15
Konrad	Shape Test		1	4	15
Konrad	Shape Test		1	4	13
Konrad	Shape Test		1	4	12
Konrad	Shape Test		1	4	13
Konrad	Shape Test		1	4	12
Konrad	Shape Test		1	4	11
Konrad	Shape Test		1	4	9
Konrad	Shape Test		1	4	12
Konrad	Shape Test		1	4	10
Konrad	Shape Test		1	4	12.5
Konrad	Shape Test		1	4	11
Konrad	Shape Test		1	4	12.5
Konrad	Shape Test		1	4	11
Konrad	Shape Test		1	4	12
Konrad	Shape Test		1	4	11
Konrad	Shape Test		1	4	12
Konrad	Shape Test		1	4	11.5
Konrad	Shape Test		1	4	10
Konrad	Shape Test		1	4	12
Konrad	Shape Test		1	4	11
Konrad	Shape Test		1	5	11
Konrad	Shape Test		1	5	12
Konrad	Shape Test		1	5	11
Konrad	Shape Test		1	5	14
Konrad	Shape Test		1	5	12
Konrad	Shape Test		1	5	14
Konrad	Shape Test		1	5	15
Konrad	Shape Test		1	5	14
Konrad	Shape Test		1	5	13
Konrad	Shape Test		1	5	12
Konrad	Shape Test		1	5	13
Konrad	Shape Test		1	5	11
Konrad	Shape Test		1	5	10
Konrad	Shape Test		1	6	12
Konrad	Shape Test		1	6	12.5
Konrad	Shape Test		1	6	11.5
Konrad	Shape Test		1	6	13
Konrad	Shape Test		1	6	12
Konrad	Shape Test		1	6	13
Konrad	Shape Test		1	6	12
Konrad	Shape Test		1	6	13
Konrad	Shape Test		1	6	12
Konrad	Shape Test		1	6	13
Konrad	Shape Test		1	6	12.5
Konrad	Shape Test		1	6	11.5
Konrad	Shape Test		1	6	13.5
Konrad	Shape Test		1	6	11
Konrad	Shape Test		1	6	12
Konrad	Shape Test		1	6	11
Konrad	Shape Test		1	6	12.5
Konrad	Shape Test		1	6	12
Konrad	Shape Test		1	6	11
Konrad	Shape Test		1	6	12
Konrad	Shape Test		1	6	13
Konrad	Shape Test		1	6	12
Konrad	Shape Test		1	6	13
Konrad	Shape Test		1	6	13.5
Konrad	Shape Test		1	6	13
Konrad	Shape Test		1	6	12
Konrad	Shape Test		1	6	11
Konrad	Shape Test		1	6	13.5
Konrad	Shape Test		1	6	10
Konrad	Shape Test		1	6	11
Konrad	Shape Test		1	7	11
Konrad	Shape Test		1	7	13
Konrad	Shape Test		1	7	15
Konrad	Shape Test		1	7	16
Konrad	Shape Test		1	7	15
Konrad	Shape Test		1	7	15
Konrad	Shape Test		1	7	14
Konrad	Shape Test		1	7	13
Konrad	Shape Test		1	7	15
Konrad	Shape Test		1	7	14
Konrad	Shape Test		1	7	14.5
Konrad	Shape Test		1	7	13
Konrad	Shape Test		1	7	14.5
Konrad	Shape Test		1	7	14
Konrad	Shape Test		1	7	13
Konrad	Shape Test		1	7	14
Konrad	Shape Test		1	7	12
Konrad	Shape Test		1	7	11
Konrad	Shape Test		1	7	12.5
Konrad	Shape Test		1	7	12
Konrad	Shape Test		1	7	11
Konrad	Shape Test		1	7	12
Konrad	Shape Test		1	7	11
Konrad	Shape Test		1	7	10
Konrad	Shape Test		1	7	12
Konrad	Shape Test		1	7	11
Konrad	Shape Test		1	7	11.5
Konrad	Shape Test		1	7	10
Konrad	Shape Test		1	8	13
Konrad	Shape Test		1	8	12
Konrad	Shape Test		1	8	12
Konrad	Shape Test		1	8	13
Konrad	Shape Test		1	8	12
Konrad	Shape Test		1	8	14
Konrad	Shape Test		1	8	15
Konrad	Shape Test		1	8	15
Konrad	Shape Test		1	8	13
Konrad	Shape Test		1	8	12.5
Konrad	Shape Test		1	8	13
Konrad	Shape Test		1	8	11
Konrad	Shape Test		1	8	12.5
Konrad	Shape Test		1	8	11
Konrad	Shape Test		1	8	13
Konrad	Shape Test		1	8	13
Konrad	Shape Test		1	8	13
Konrad	Shape Test		1	8	13
Konrad	Shape Test		1	8	12.5
Konrad	Shape Test		1	8	13
Konrad	Shape Test		1	8	12
Konrad	Shape Test		1	8	13
Konrad	Shape Test		1	8	13
Konrad	Shape Test		1	8	12.5
Konrad	Shape Test		1	8	13
Konrad	Shape Test		1	8	12
Konrad	Shape Test		1	8	13
Konrad	Shape Test		1	8	12.5
Konrad	Shape Test		1	9	9
Konrad	Shape Test		1	9	12
Konrad	Shape Test		1	9	12
Konrad	Shape Test		1	9	13
Konrad	Shape Test		1	9	13
Konrad	Shape Test		1	9	13
Konrad	Shape Test		1	9	11
Konrad	Shape Test		1	9	10
Konrad	Shape Test		1	10	12
Konrad	Shape Test		1	10	11
Konrad	Shape Test		1	10	12
Konrad	Shape Test		1	10	13.5
Konrad	Shape Test		1	10	12
Konrad	Shape Test		1	10	13
Konrad	Shape Test		1	10	12
Konrad	Shape Test		1	10	13
Konrad	Shape Test		1	10	12
Konrad	Shape Test		1	10	13
Konrad	Shape Test		1	10	12.5
Konrad	Shape Test		1	10	8
Konrad	Shape Test		1	10	9
Konrad	Shape Test		1	10	10.5
Konrad	Shape Test		1	10	12
Konrad	Shape Test		1	10	13
Konrad	Shape Test		1	10	14
Konrad	Shape Test		1	10	13
Konrad	Shape Test		1	10	14
Konrad	Shape Test		1	10	13
Konrad	Shape Test		1	10	14
Konrad	Shape Test		1	10	14.5
Konrad	Shape Test		1	10	12
Konrad	Shape Test		1	10	12.5
Konrad	Shape Test		1	10	10
Konrad	Shape Test		1	10	11
Konrad	Shape Test		1	10	11.5
Konrad	Shape Test		2	1	12
Konrad	Shape Test		2	1	11
Konrad	Shape Test		2	1	13
Konrad	Shape Test		2	1	12
Konrad	Shape Test		2	1	11
Konrad	Shape Test		2	1	12
Konrad	Shape Test		2	1	11
Konrad	Shape Test		2	1	12
Konrad	Shape Test		2	1	13
Konrad	Shape Test		2	1	13.5
Konrad	Shape Test		2	1	11
Konrad	Shape Test		2	1	13
Konrad	Shape Test		2	1	11
Konrad	Shape Test		2	1	12
Konrad	Shape Test		2	1	13
Konrad	Shape Test		2	1	12
Konrad	Shape Test		2	1	12.5
Konrad	Shape Test		2	1	13.5
Konrad	Shape Test		2	1	12
Konrad	Shape Test		2	1	10.5
Konrad	Shape Test		2	1	12
Konrad	Shape Test		2	1	11.5
Konrad	Shape Test		2	1	13
Konrad	Shape Test		2	1	14
Konrad	Shape Test		2	1	11
Konrad	Shape Test		2	1	12
Konrad	Shape Test		2	1	13
Konrad	Shape Test		2	1	10
Konrad	Shape Test		2	2	10.5
Konrad	Shape Test		2	2	12
Konrad	Shape Test		2	2	10
Konrad	Shape Test		2	2	7.5
Konrad	Shape Test		2	2	10
Konrad	Shape Test		2	2	12
Konrad	Shape Test		2	2	12.5
Konrad	Shape Test		2	2	11.5
Konrad	Shape Test		2	2	13
Konrad	Shape Test		2	2	11
Konrad	Shape Test		2	2	13.5
Konrad	Shape Test		2	2	13
Konrad	Shape Test		2	2	12
Konrad	Shape Test		2	2	11.5
Konrad	Shape Test		2	2	10
Konrad	Shape Test		2	3	11
Konrad	Shape Test		2	3	12
Konrad	Shape Test		2	3	13
Konrad	Shape Test		2	3	14.5
Konrad	Shape Test		2	3	14
Konrad	Shape Test		2	3	13
Konrad	Shape Test		2	3	14
Konrad	Shape Test		2	3	12.5
Konrad	Shape Test		2	3	13.5
Konrad	Shape Test		2	3	13
Konrad	Shape Test		2	3	13.5
Konrad	Shape Test		2	3	12
Konrad	Shape Test		2	3	12
Konrad	Shape Test		2	3	13
Konrad	Shape Test		2	3	12
Konrad	Shape Test		2	3	13
Konrad	Shape Test		2	3	12
Konrad	Shape Test		2	3	12.5
Konrad	Shape Test		2	3	13
Konrad	Shape Test		2	3	14
Konrad	Shape Test		2	3	13
Konrad	Shape Test		2	3	12
Konrad	Shape Test		2	3	11
Konrad	Shape Test		2	3	12
Konrad	Shape Test		2	3	13
Konrad	Shape Test		2	3	11.5
Konrad	Shape Test		2	3	12.5
Konrad	Shape Test		2	3	11.5
Konrad	Shape Test		2	3	10
Konrad	Shape Test		2	3	11.5
Konrad	Shape Test		2	3	12
Konrad	Shape Test		2	3	13
Konrad	Shape Test		2	3	13.5
Konrad	Shape Test		2	3	10.5
Konrad	Shape Test		2	3	11
Konrad	Shape Test		2	3	11
Konrad	Shape Test		2	3	10
Konrad	Shape Test		2	4	10
Konrad	Shape Test		2	4	13
Konrad	Shape Test		2	4	12
Konrad	Shape Test		2	4	10.5
Konrad	Shape Test		2	4	13
Konrad	Shape Test		2	4	12
Konrad	Shape Test		2	4	13.5
Konrad	Shape Test		2	4	12
Konrad	Shape Test		2	4	13.5
Konrad	Shape Test		2	4	13
Konrad	Shape Test		2	4	12.5
Konrad	Shape Test		2	4	12
Konrad	Shape Test		2	4	14
Konrad	Shape Test		2	4	13
Konrad	Shape Test		2	4	12.5
Konrad	Shape Test		2	4	14
Konrad	Shape Test		2	4	13
Konrad	Shape Test		2	4	11.5
Konrad	Shape Test		2	4	11
Konrad	Shape Test		2	4	13
Konrad	Shape Test		2	4	12
Konrad	Shape Test		2	4	13
Konrad	Shape Test		2	4	12
Konrad	Shape Test		2	4	14
Konrad	Shape Test		2	4	12.5
Konrad	Shape Test		2	4	15.5
Konrad	Shape Test		2	4	15.5
Konrad	Shape Test		2	4	14
Konrad	Shape Test		2	4	13.5
Konrad	Shape Test		2	4	12.5
Konrad	Shape Test		2	4	13
Konrad	Shape Test		2	4	12.5
Konrad	Shape Test		2	4	13.5
Konrad	Shape Test		2	4	12.5
Konrad	Shape Test		2	5	10.5
Konrad	Shape Test		2	5	12
Konrad	Shape Test		2	5	13.5
Konrad	Shape Test		2	5	13
Konrad	Shape Test		2	5	12.5
Konrad	Shape Test		2	5	13.5
Konrad	Shape Test		2	5	12.5
Konrad	Shape Test		2	5	13.5
Konrad	Shape Test		2	5	13
Konrad	Shape Test		2	5	14
Konrad	Shape Test		2	5	14
Konrad	Shape Test		2	5	13
Konrad	Shape Test		2	5	12
Konrad	Shape Test		2	5	13
Konrad	Shape Test		2	5	13
Konrad	Shape Test		2	5	11
Konrad	Shape Test		2	5	13
Konrad	Shape Test		2	5	12.5
Konrad	Shape Test		2	5	12
Konrad	Shape Test		2	5	21.5
Konrad	Shape Test		2	5	11
Konrad	Shape Test		2	5	12
Konrad	Shape Test		2	5	11.5
Konrad	Shape Test		2	5	12.5
Konrad	Shape Test		2	5	14.5
Konrad	Shape Test		2	5	13
Konrad	Shape Test		2	5	14
Konrad	Shape Test		2	5	12.5
Konrad	Shape Test		2	5	14
Konrad	Shape Test		2	5	12
Konrad	Shape Test		2	5	13
Konrad	Shape Test		2	5	12
Konrad	Shape Test		2	5	12.5
Konrad	Shape Test		2	5	14
Konrad	Shape Test		2	5	13
Konrad	Shape Test		2	5	11
Konrad	Shape Test		2	5	10
Konrad	Shape Test		2	6	13.5
Konrad	Shape Test		2	6	13
Konrad	Shape Test		2	6	12
Konrad	Shape Test		2	6	14.5
Konrad	Shape Test		2	6	14
Konrad	Shape Test		2	6	13
Konrad	Shape Test		2	6	12.5
Konrad	Shape Test		2	6	13
Konrad	Shape Test		2	6	12.5
Konrad	Shape Test		2	6	14
Konrad	Shape Test		2	6	12.5
Konrad	Shape Test		2	6	13
Konrad	Shape Test		2	6	12
Konrad	Shape Test		2	6	13
Konrad	Shape Test		2	6	14
Konrad	Shape Test		2	6	12.5
Konrad	Shape Test		2	6	13
Konrad	Shape Test		2	6	11.5
Konrad	Shape Test		2	6	13
Konrad	Shape Test		2	6	14
Konrad	Shape Test		2	6	12.5
Konrad	Shape Test		2	6	13.5
Konrad	Shape Test		2	6	12
Konrad	Shape Test		2	6	13.5
Konrad	Shape Test		2	7	10.5
Konrad	Shape Test		2	7	12
Konrad	Shape Test		2	7	13
Konrad	Shape Test		2	7	10
Konrad	Shape Test		2	7	12
Konrad	Shape Test		2	7	13
Konrad	Shape Test		2	7	12
Konrad	Shape Test		2	7	13
Konrad	Shape Test		2	7	13
Konrad	Shape Test		2	7	12.5
Konrad	Shape Test		2	7	13.5
Konrad	Shape Test		2	7	12.5
Konrad	Shape Test		2	7	11
Konrad	Shape Test		2	7	13
Konrad	Shape Test		2	7	14
Konrad	Shape Test		2	7	13
Konrad	Shape Test		2	7	12
Konrad	Shape Test		2	7	10
Konrad	Shape Test		2	8	12
Konrad	Shape Test		2	8	13
Konrad	Shape Test		2	8	13.5
Konrad	Shape Test		2	8	12
Konrad	Shape Test		2	8	14.5
Konrad	Shape Test		2	8	12
Konrad	Shape Test		2	8	13
Konrad	Shape Test		2	8	14.5
Konrad	Shape Test		2	8	10.5
Konrad	Shape Test		2	8	12
Konrad	Shape Test		2	8	14
Konrad	Shape Test		2	8	12.5
Konrad	Shape Test		2	8	13
Konrad	Shape Test		2	8	13
Konrad	Shape Test		2	8	11.5
Konrad	Shape Test		2	8	13
Konrad	Shape Test		2	8	12.5
Konrad	Shape Test		2	8	11
Konrad	Shape Test		2	8	13
Konrad	Shape Test		2	8	13
Konrad	Shape Test		2	8	11
Konrad	Shape Test		2	8	12
Konrad	Shape Test		2	8	13
Konrad	Shape Test		2	8	13
Konrad	Shape Test		2	8	11.5
Konrad	Shape Test		2	8	13
Konrad	Shape Test		2	8	13.5
Konrad	Shape Test		2	8	12.5
Konrad	Shape Test		2	8	13
Konrad	Shape Test		2	8	13
Konrad	Shape Test		2	8	11
Konrad	Shape Test		2	8	11
Konrad	Shape Test		2	8	12
Konrad	Shape Test		2	8	13
Konrad	Shape Test		2	8	12
Konrad	Shape Test		2	8	14
Konrad	Shape Test		2	8	11
Konrad	Shape Test		2	8	13
Konrad	Shape Test		2	8	14
Konrad	Shape Test		2	9	14
Konrad	Shape Test		2	9	14
Konrad	Shape Test		2	9	13
Konrad	Shape Test		2	9	12
Konrad	Shape Test		2	9	11
Konrad	Shape Test		2	9	10
Konrad	Shape Test		2	9	13
Konrad	Shape Test		2	9	12
Konrad	Shape Test		2	9	13
Konrad	Shape Test		2	9	13
Konrad	Shape Test		2	9	12
Konrad	Shape Test		2	9	13
Konrad	Shape Test		2	9	14
Konrad	Shape Test		2	9	13
Konrad	Shape Test		2	9	11
Konrad	Shape Test		2	9	13
Konrad	Shape Test		2	9	13
Konrad	Shape Test		2	9	11.5
Konrad	Shape Test		2	9	13
Konrad	Shape Test		2	9	12
Konrad	Shape Test		2	9	12.5
Konrad	Shape Test		2	9	12
Konrad	Shape Test		2	9	12
Konrad	Shape Test		2	9	13
Konrad	Shape Test		2	9	11.5
Konrad	Shape Test		2	9	13
Konrad	Shape Test		2	9	12
Konrad	Shape Test		2	9	13
Konrad	Shape Test		2	9	14
Konrad	Shape Test		2	9	13.5
Konrad	Shape Test		2	10	10.5
Konrad	Shape Test		2	10	11.5
Konrad	Shape Test		2	10	11
Konrad	Shape Test		2	10	12
Konrad	Shape Test		2	10	13
Konrad	Shape Test		2	10	13
Konrad	Shape Test		2	10	10.5
Konrad	Shape Test		2	10	13
Konrad	Shape Test		2	10	13
Konrad	Shape Test		2	10	12
Konrad	Shape Test		2	10	13
Konrad	Shape Test		2	10	10
Konrad	Shape Test		2	10	12
Konrad	Shape Test		2	10	11
Konrad	Shape Test		2	10	12.5
Konrad	Shape Test		2	10	11
Konrad	Shape Test		2	10	13
Konrad	Shape Test		2	10	11
Konrad	Shape Test		2	10	13
Konrad	Shape Test		2	10	13
Konrad	Shape Test		2	10	14
Konrad	Shape Test		2	10	13
Konrad	Shape Test		2	10	11
Konrad	Shape Test		2	10	12
Konrad	Shape Test		2	10	13
Konrad	Shape Test		2	10	13.5
Konrad	Shape Test		2	10	14.5
Konrad	Shape Test		2	10	14
Konrad	Shape Test		2	10	12.5
Konrad	Shape Test		2	10	14
Konrad	Shape Test		2	10	10.5
Konrad	Shape Test		2	10	13
Konrad	Shape Test		2	10	11
Konrad	Shape Test		3	1	9
Konrad	Shape Test		3	1	10
Konrad	Shape Test		3	1	11
Konrad	Shape Test		3	1	12
Konrad	Shape Test		3	1	12
Konrad	Shape Test		3	1	13
Konrad	Shape Test		3	1	12
Konrad	Shape Test		3	1	13
Konrad	Shape Test		3	1	12
Konrad	Shape Test		3	1	12
Konrad	Shape Test		3	1	12
Konrad	Shape Test		3	1	11.5
Konrad	Shape Test		3	1	13
Konrad	Shape Test		3	1	12
Konrad	Shape Test		3	1	10
Konrad	Shape Test		3	2	11
Konrad	Shape Test		3	2	13
Konrad	Shape Test		3	2	12
Konrad	Shape Test		3	2	11
Konrad	Shape Test		3	2	11
Konrad	Shape Test		3	2	10
Konrad	Shape Test		3	2	12
Konrad	Shape Test		3	2	12.5
Konrad	Shape Test		3	2	11.5
Konrad	Shape Test		3	2	12
Konrad	Shape Test		3	2	12
Konrad	Shape Test		3	2	10
Konrad	Shape Test		3	3	14
Konrad	Shape Test		3	3	13
Konrad	Shape Test		3	3	11
Konrad	Shape Test		3	3	12
Konrad	Shape Test		3	3	12
Konrad	Shape Test		3	3	11
Konrad	Shape Test		3	3	12
Konrad	Shape Test		3	3	10
Konrad	Shape Test		3	3	12.5
Konrad	Shape Test		3	3	13.5
Konrad	Shape Test		3	3	12
Konrad	Shape Test		3	3	13.5
Konrad	Shape Test		3	3	12
Konrad	Shape Test		3	3	13.5
Konrad	Shape Test		3	3	12
Konrad	Shape Test		3	3	13
Konrad	Shape Test		3	3	13
Konrad	Shape Test		3	3	11.5
Konrad	Shape Test		3	3	12
Konrad	Shape Test		3	3	11
Konrad	Shape Test		3	3	13
Konrad	Shape Test		3	3	13
Konrad	Shape Test		3	3	13.5
Konrad	Shape Test		3	3	11
Konrad	Shape Test		3	3	12
Konrad	Shape Test		3	3	10
Konrad	Shape Test		3	4	10
Konrad	Shape Test		3	4	11.5
Konrad	Shape Test		3	4	11
Konrad	Shape Test		3	4	13
Konrad	Shape Test		3	4	13
Konrad	Shape Test		3	4	12.5
Konrad	Shape Test		3	4	13.5
Konrad	Shape Test		3	4	11.5
Konrad	Shape Test		3	4	12
Konrad	Shape Test		3	4	13
Konrad	Shape Test		3	4	11.5
Konrad	Shape Test		3	4	13
Konrad	Shape Test		3	4	13
Konrad	Shape Test		3	4	12
Konrad	Shape Test		3	4	13
Konrad	Shape Test		3	4	12
Konrad	Shape Test		3	4	12
Konrad	Shape Test		3	4	13
Konrad	Shape Test		3	4	11
Konrad	Shape Test		3	4	12
Konrad	Shape Test		3	4	13
Konrad	Shape Test		3	4	13.5
Konrad	Shape Test		3	4	12
Konrad	Shape Test		3	4	11.5
Konrad	Shape Test		3	4	13
Konrad	Shape Test		3	4	11
Konrad	Shape Test		3	5	12
Konrad	Shape Test		3	5	11
Konrad	Shape Test		3	5	13
Konrad	Shape Test		3	5	14
Konrad	Shape Test		3	5	15
Konrad	Shape Test		3	5	15
Konrad	Shape Test		3	5	11.5
Konrad	Shape Test		3	5	12
Konrad	Shape Test		3	5	13
Konrad	Shape Test		3	5	14
Konrad	Shape Test		3	5	13.5
Konrad	Shape Test		3	5	13
Konrad	Shape Test		3	5	14
Konrad	Shape Test		3	5	12
Konrad	Shape Test		3	5	13
Konrad	Shape Test		3	5	13
Konrad	Shape Test		3	5	12.5
Konrad	Shape Test		3	5	13
Konrad	Shape Test		3	5	12.5
Konrad	Shape Test		3	5	12.5
Konrad	Shape Test		3	5	12
Konrad	Shape Test		3	5	13
Konrad	Shape Test		3	5	14
Konrad	Shape Test		3	5	13
Konrad	Shape Test		3	5	10.5
Konrad	Shape Test		3	5	13
Konrad	Shape Test		3	5	14
Konrad	Shape Test		3	5	13
Konrad	Shape Test		3	5	12
Konrad	Shape Test		3	5	13
Konrad	Shape Test		3	5	11
Konrad	Shape Test		3	6	13
Konrad	Shape Test		3	6	14
Konrad	Shape Test		3	6	13
Konrad	Shape Test		3	6	15.5
Konrad	Shape Test		3	6	14
Konrad	Shape Test		3	6	16.5
Konrad	Shape Test		3	6	15
Konrad	Shape Test		3	6	15
Konrad	Shape Test		3	6	14
Konrad	Shape Test		3	6	13.5
Konrad	Shape Test		3	6	14
Konrad	Shape Test		3	6	13
Konrad	Shape Test		3	6	12
Konrad	Shape Test		3	6	13
Konrad	Shape Test		3	6	11.5
Konrad	Shape Test		3	6	12
Konrad	Shape Test		3	6	10.5
Konrad	Shape Test		3	6	11.5
Konrad	Shape Test		3	6	12.5
Konrad	Shape Test		3	6	12
Konrad	Shape Test		3	6	14
Konrad	Shape Test		3	6	13
Konrad	Shape Test		3	6	11
Konrad	Shape Test		3	6	12
Konrad	Shape Test		3	6	13.5
Konrad	Shape Test		3	6	12
Konrad	Shape Test		3	6	10
Konrad	Shape Test		3	6	11.5
Konrad	Shape Test		3	6	11
Konrad	Shape Test		3	6	12
Konrad	Shape Test		3	6	13
Konrad	Shape Test		3	6	12.5
Konrad	Shape Test		3	7	14
Konrad	Shape Test		3	7	13.5
Konrad	Shape Test		3	7	12
Konrad	Shape Test		3	7	13
Konrad	Shape Test		3	7	14
Konrad	Shape Test		3	7	14
Konrad	Shape Test		3	7	13
Konrad	Shape Test		3	7	14
Konrad	Shape Test		3	7	12
Konrad	Shape Test		3	7	13
Konrad	Shape Test		3	7	12
Konrad	Shape Test		3	7	13
Konrad	Shape Test		3	7	12
Konrad	Shape Test		3	7	11
Konrad	Shape Test		3	7	13
Konrad	Shape Test		3	7	11.5
Konrad	Shape Test		3	7	12.5
Konrad	Shape Test		3	7	13.5
Konrad	Shape Test		3	7	13
Konrad	Shape Test		3	7	12.5
Konrad	Shape Test		3	7	11.5
Konrad	Shape Test		3	7	12.5
Konrad	Shape Test		3	7	11.5
Konrad	Shape Test		3	7	13
Konrad	Shape Test		3	7	14
Konrad	Shape Test		3	7	14
Konrad	Shape Test		3	7	13
Konrad	Shape Test		3	7	11
Konrad	Shape Test		3	7	10
Konrad	Shape Test		3	7	12
Konrad	Shape Test		3	7	12.5
Konrad	Shape Test		3	7	11
Konrad	Shape Test		3	7	11
Konrad	Shape Test		3	8	13
Konrad	Shape Test		3	8	12
Konrad	Shape Test		3	8	11
Konrad	Shape Test		3	8	12
Konrad	Shape Test		3	8	13
Konrad	Shape Test		3	8	12
Konrad	Shape Test		3	8	12.5
Konrad	Shape Test		3	8	12
Konrad	Shape Test		3	8	12
Konrad	Shape Test		3	8	13
Konrad	Shape Test		3	8	13.5
Konrad	Shape Test		3	8	12.5
Konrad	Shape Test		3	8	13
Konrad	Shape Test		3	8	12
Konrad	Shape Test		3	8	13
Konrad	Shape Test		3	8	14
Konrad	Shape Test		3	8	12
Konrad	Shape Test		3	8	13
Konrad	Shape Test		3	8	12
Konrad	Shape Test		3	8	13
Konrad	Shape Test		3	8	14
Konrad	Shape Test		3	8	14
Konrad	Shape Test		3	8	13
Konrad	Shape Test		3	8	12.5
Konrad	Shape Test		3	8	13
Konrad	Shape Test		3	8	12
Konrad	Shape Test		3	8	13
Konrad	Shape Test		3	8	12
Konrad	Shape Test		3	8	11
Konrad	Shape Test		3	8	12
Konrad	Shape Test		3	8	11
Konrad	Shape Test		3	8	10
Konrad	Shape Test		3	8	11
Konrad	Shape Test		3	9	9.5
Konrad	Shape Test		3	9	11
Konrad	Shape Test		3	9	10
Konrad	Shape Test		3	9	11
Konrad	Shape Test		3	9	9
Konrad	Shape Test		3	9	11
Konrad	Shape Test		3	9	12.5
Konrad	Shape Test		3	9	11
Konrad	Shape Test		3	9	13
Konrad	Shape Test		3	9	12.5
Konrad	Shape Test		3	9	11
Konrad	Shape Test		3	9	13
Konrad	Shape Test		3	9	13
Konrad	Shape Test		3	9	12
Konrad	Shape Test		3	9	12.5
Konrad	Shape Test		3	9	13
Konrad	Shape Test		3	9	12
Konrad	Shape Test		3	9	12.5
Konrad	Shape Test		3	9	11
Konrad	Shape Test		3	9	12
Konrad	Shape Test		3	9	13
Konrad	Shape Test		3	9	14
Konrad	Shape Test		3	9	13
Konrad	Shape Test		3	9	12
Konrad	Shape Test		3	9	13
Konrad	Shape Test		3	9	12.5
Konrad	Shape Test		3	9	13
Konrad	Shape Test		3	9	12
Konrad	Shape Test		3	9	12.5
Konrad	Shape Test		3	9	12
Konrad	Shape Test		3	9	10.5
Konrad	Shape Test		3	9	12
Konrad	Shape Test		3	9	13
Konrad	Shape Test		3	9	14
Konrad	Shape Test		3	9	13
Konrad	Shape Test		3	9	12
Konrad	Shape Test		3	9	11.5
Konrad	Shape Test		3	10	13
Konrad	Shape Test		3	10	12.5
Konrad	Shape Test		3	10	13.5
Konrad	Shape Test		3	10	13.5
Konrad	Shape Test		3	10	12
Konrad	Shape Test		3	10	13
Konrad	Shape Test		3	10	12
Konrad	Shape Test		3	10	13.5
Konrad	Shape Test		3	10	12.5
Konrad	Shape Test		3	10	14.5
Konrad	Shape Test		3	10	13
Konrad	Shape Test		3	10	12
Konrad	Shape Test		3	10	13
Konrad	Shape Test		3	10	12
Konrad	Shape Test		3	10	13
Konrad	Shape Test		3	10	11
Konrad	Shape Test		3	10	13.5
Konrad	Shape Test		3	10	11.5
Konrad	Shape Test		3	10	13
Konrad	Shape Test		3	10	14
Konrad	Shape Test		3	10	14
Konrad	Shape Test		3	10	13
Konrad	Shape Test		3	10	13.5
Konrad	Shape Test		3	10	12.5
Konrad	Shape Test		3	10	13.5
Konrad	Shape Test		3	10	12
Konrad	Shape Test		3	10	13
Konrad	Shape Test		3	10	11.5
Konrad	Shape Test		3	10	12.5
Konrad	Shape Test		3	10	11
Konrad	Shape Test		3	10	13
Konrad	Shape Test		3	10	11
Konrad	Shape Test		3	10	14
Konrad	Shape Test		3	10	13
Konrad	Shape Test		3	10	12
Konrad	Shape Test		3	10	11
Konrad	Shape Test		4	1	12
Konrad	Shape Test		4	1	12
Konrad	Shape Test		4	1	10
Konrad	Shape Test		4	1	11
Konrad	Shape Test		4	1	11
Konrad	Shape Test		4	1	12
Konrad	Shape Test		4	1	13
Konrad	Shape Test		4	1	11.5
Konrad	Shape Test		4	1	12
Konrad	Shape Test		4	1	13
Konrad	Shape Test		4	1	13.5
Konrad	Shape Test		4	1	14
Konrad	Shape Test		4	1	15
Konrad	Shape Test		4	1	15.5
Konrad	Shape Test		4	1	16
Konrad	Shape Test		4	1	17
Konrad	Shape Test		4	1	18
Konrad	Shape Test		4	2	12.5
Konrad	Shape Test		4	2	12
Konrad	Shape Test		4	2	12.5
Konrad	Shape Test		4	2	12
Konrad	Shape Test		4	2	12.5
Konrad	Shape Test		4	2	12
Konrad	Shape Test		4	2	12.5
Konrad	Shape Test		4	2	11
Konrad	Shape Test		4	2	10
Konrad	Shape Test		4	2	11
Konrad	Shape Test		4	2	12
Konrad	Shape Test		4	2	10
Konrad	Shape Test		4	2	11
Konrad	Shape Test		4	2	12
Konrad	Shape Test		4	2	13
Konrad	Shape Test		4	2	14
Konrad	Shape Test		4	2	13
Konrad	Shape Test		4	2	12
Konrad	Shape Test		4	2	13.5
Konrad	Shape Test		4	2	13
Konrad	Shape Test		4	2	14
Konrad	Shape Test		4	2	14
Konrad	Shape Test		4	2	13
Konrad	Shape Test		4	2	14
Konrad	Shape Test		4	2	12
Konrad	Shape Test		4	2	12.5
Konrad	Shape Test		4	2	10.5
Konrad	Shape Test		4	2	12
Konrad	Shape Test		4	2	11
Konrad	Shape Test		4	2	10
Konrad	Shape Test		4	3	15
Konrad	Shape Test		4	3	16
Konrad	Shape Test		4	3	15
Konrad	Shape Test		4	3	14
Konrad	Shape Test		4	3	10.5
Konrad	Shape Test		4	3	12
Konrad	Shape Test		4	3	13
Konrad	Shape Test		4	3	14
Konrad	Shape Test		4	3	12.5
Konrad	Shape Test		4	3	13
Konrad	Shape Test		4	3	14.5
Konrad	Shape Test		4	3	12.5
Konrad	Shape Test		4	3	13
Konrad	Shape Test		4	3	14
Konrad	Shape Test		4	3	11
Konrad	Shape Test		4	3	11.5
Konrad	Shape Test		4	3	12.5
Konrad	Shape Test		4	3	14
Konrad	Shape Test		4	3	14
Konrad	Shape Test		4	3	13
Konrad	Shape Test		4	3	14
Konrad	Shape Test		4	3	13
Konrad	Shape Test		4	3	13
Konrad	Shape Test		4	3	14
Konrad	Shape Test		4	3	12
Konrad	Shape Test		4	3	13
Konrad	Shape Test		4	3	11
Konrad	Shape Test		4	3	13
Konrad	Shape Test		4	4	12.5
Konrad	Shape Test		4	4	13
Konrad	Shape Test		4	4	12
Konrad	Shape Test		4	4	13
Konrad	Shape Test		4	4	12
Konrad	Shape Test		4	4	14
Konrad	Shape Test		4	4	14
Konrad	Shape Test		4	4	12
Konrad	Shape Test		4	4	13
Konrad	Shape Test		4	4	13.5
Konrad	Shape Test		4	4	13
Konrad	Shape Test		4	4	12
Konrad	Shape Test		4	4	13.5
Konrad	Shape Test		4	4	12.5
Konrad	Shape Test		4	4	12
Konrad	Shape Test		4	4	11.5
Konrad	Shape Test		4	4	12
Konrad	Shape Test		4	4	13.5
Konrad	Shape Test		4	4	12.5
Konrad	Shape Test		4	4	13
Konrad	Shape Test		4	4	12.5
Konrad	Shape Test		4	4	13
Konrad	Shape Test		4	4	11
Konrad	Shape Test		4	4	13
Konrad	Shape Test		4	4	11.5
Konrad	Shape Test		4	4	12
Konrad	Shape Test		4	4	11
Konrad	Shape Test		4	4	10
Konrad	Shape Test		4	4	11
Konrad	Shape Test		4	4	12
Konrad	Shape Test		4	4	12
Konrad	Shape Test		4	5	11
Konrad	Shape Test		4	5	12
Konrad	Shape Test		4	5	13
Konrad	Shape Test		4	5	14
Konrad	Shape Test		4	5	15
Konrad	Shape Test		4	5	14
Konrad	Shape Test		4	5	13
Konrad	Shape Test		4	5	12
Konrad	Shape Test		4	5	13.5
Konrad	Shape Test		4	5	13
Konrad	Shape Test		4	5	13.5
Konrad	Shape Test		4	5	13
Konrad	Shape Test		4	5	13
Konrad	Shape Test		4	5	12
Konrad	Shape Test		4	5	13
Konrad	Shape Test		4	5	12
Konrad	Shape Test		4	5	13.5
Konrad	Shape Test		4	5	12
Konrad	Shape Test		4	5	13.5
Konrad	Shape Test		4	5	13
Konrad	Shape Test		4	5	14
Konrad	Shape Test		4	5	13
Konrad	Shape Test		4	5	12
Konrad	Shape Test		4	5	13
Konrad	Shape Test		4	5	11
Konrad	Shape Test		4	5	13
Konrad	Shape Test		4	5	12.5
Konrad	Shape Test		4	5	13.5
Konrad	Shape Test		4	5	13
Konrad	Shape Test		4	5	12
Konrad	Shape Test		4	5	13.5
Konrad	Shape Test		4	5	12
Konrad	Shape Test		4	6	7
Konrad	Shape Test		4	6	8
Konrad	Shape Test		4	6	9
Konrad	Shape Test		4	6	10
Konrad	Shape Test		4	6	11
Konrad	Shape Test		4	6	11
Konrad	Shape Test		4	6	13
Konrad	Shape Test		4	6	13
Konrad	Shape Test		4	6	11.5
Konrad	Shape Test		4	6	13
Konrad	Shape Test		4	6	13
Konrad	Shape Test		4	6	13.5
Konrad	Shape Test		4	6	12.5
Konrad	Shape Test		4	6	13
Konrad	Shape Test		4	6	14
Konrad	Shape Test		4	6	15
Konrad	Shape Test		4	6	15.5
Konrad	Shape Test		4	6	14.5
Konrad	Shape Test		4	6	15
Konrad	Shape Test		4	6	14
Konrad	Shape Test		4	6	13
Konrad	Shape Test		4	6	13
Konrad	Shape Test		4	6	12
Konrad	Shape Test		4	6	14
Konrad	Shape Test		4	6	12.5
Konrad	Shape Test		4	6	13
Konrad	Shape Test		4	6	12
Konrad	Shape Test		4	6	13
Konrad	Shape Test		4	6	12.5
Konrad	Shape Test		4	6	13
Konrad	Shape Test		4	6	12
Konrad	Shape Test		4	6	13
Konrad	Shape Test		4	6	13
Konrad	Shape Test		4	6	12
Konrad	Shape Test		4	6	12
Konrad	Shape Test		4	7	14
Konrad	Shape Test		4	7	14
Konrad	Shape Test		4	7	13
Konrad	Shape Test		4	7	12
Konrad	Shape Test		4	7	10
Konrad	Shape Test		4	7	11
Konrad	Shape Test		4	7	12
Konrad	Shape Test		4	7	12
Konrad	Shape Test		4	7	11.5
Konrad	Shape Test		4	7	13
Konrad	Shape Test		4	7	12
Konrad	Shape Test		4	7	13
Konrad	Shape Test		4	7	13
Konrad	Shape Test		4	7	12
Konrad	Shape Test		4	7	12.5
Konrad	Shape Test		4	7	12
Konrad	Shape Test		4	7	11
Konrad	Shape Test		4	7	12
Konrad	Shape Test		4	7	13
Konrad	Shape Test		4	7	12
Konrad	Shape Test		4	7	13.5
Konrad	Shape Test		4	7	13
Konrad	Shape Test		4	7	12
Konrad	Shape Test		4	7	13
Konrad	Shape Test		4	7	11
Konrad	Shape Test		4	7	13
Konrad	Shape Test		4	7	13.5
Konrad	Shape Test		4	7	12
Konrad	Shape Test		4	7	14
Konrad	Shape Test		4	7	13
Konrad	Shape Test		4	7	12
Konrad	Shape Test		4	7	13
Konrad	Shape Test		4	7	12
Konrad	Shape Test		4	7	11
Konrad	Shape Test		4	7	13
Konrad	Shape Test		4	7	11.5
Konrad	Shape Test		4	8	13
Konrad	Shape Test		4	8	14
Konrad	Shape Test		4	8	13
Konrad	Shape Test		4	8	13
Konrad	Shape Test		4	8	12
Konrad	Shape Test		4	8	13
Konrad	Shape Test		4	8	12
Konrad	Shape Test		4	8	13
Konrad	Shape Test		4	8	14
Konrad	Shape Test		4	8	13
Konrad	Shape Test		4	8	12
Konrad	Shape Test		4	8	13
Konrad	Shape Test		4	8	14
Konrad	Shape Test		4	8	13
Konrad	Shape Test		4	8	13
Konrad	Shape Test		4	8	12.5
Konrad	Shape Test		4	8	13
Konrad	Shape Test		4	8	12
Konrad	Shape Test		4	8	13
Konrad	Shape Test		4	8	14
Konrad	Shape Test		4	8	12
Konrad	Shape Test		4	8	12.5
Konrad	Shape Test		4	8	13
Konrad	Shape Test		4	8	12.5
Konrad	Shape Test		4	8	11.5
Konrad	Shape Test		4	8	13
Konrad	Shape Test		4	8	12.5
Konrad	Shape Test		4	8	13.5
Konrad	Shape Test		4	8	12
Konrad	Shape Test		4	8	13
Konrad	Shape Test		4	8	12.5
Konrad	Shape Test		4	8	13
Konrad	Shape Test		4	8	13
Konrad	Shape Test		4	8	13.5
Konrad	Shape Test		4	8	12
Konrad	Shape Test		4	8	11
Konrad	Shape Test		4	8	12
Konrad	Shape Test		4	8	14
Konrad	Shape Test		4	8	13
Konrad	Shape Test		4	8	12
Konrad	Shape Test		4	8	11
Konrad	Shape Test		4	8	9.5
Konrad	Shape Test		4	8	11
Konrad	Shape Test		4	8	12
Konrad	Shape Test		4	8	13
Konrad	Shape Test		4	8	14.5
Konrad	Shape Test		4	8	13
Konrad	Shape Test		4	8	12
Konrad	Shape Test		4	8	11
Konrad	Shape Test		4	9	9.5
Konrad	Shape Test		4	9	9.5
Konrad	Shape Test		4	9	10.5
Konrad	Shape Test		4	9	9
Konrad	Shape Test		4	9	10
Konrad	Shape Test		4	9	11.5
Konrad	Shape Test		4	9	10
Konrad	Shape Test		4	9	11
Konrad	Shape Test		4	9	10
Konrad	Shape Test		4	9	11
Konrad	Shape Test		4	9	12
Konrad	Shape Test		4	9	13
Konrad	Shape Test		4	9	14
Konrad	Shape Test		4	9	13
Konrad	Shape Test		4	9	12
Konrad	Shape Test		4	9	12.5
Konrad	Shape Test		4	9	13
Konrad	Shape Test		4	9	14
Konrad	Shape Test		4	9	13
Konrad	Shape Test		4	9	12
Konrad	Shape Test		4	9	11
Konrad	Shape Test		4	9	12
Konrad	Shape Test		4	9	12
Konrad	Shape Test		4	9	11.5
Konrad	Shape Test		4	9	12
Konrad	Shape Test		4	9	13.5
Konrad	Shape Test		4	9	12
Konrad	Shape Test		4	9	12
Konrad	Shape Test		4	9	13
Konrad	Shape Test		4	9	14
Konrad	Shape Test		4	9	12.5
Konrad	Shape Test		4	9	11
Konrad	Shape Test		4	9	11
Konrad	Shape Test		4	9	10
Konrad	Shape Test		4	10	11
Konrad	Shape Test		4	10	12.5
Konrad	Shape Test		4	10	14
Konrad	Shape Test		4	10	13
Konrad	Shape Test		4	10	12
Konrad	Shape Test		4	10	12.5
Konrad	Shape Test		4	10	11.5
Konrad	Shape Test		4	10	12.5
Konrad	Shape Test		4	10	12
Konrad	Shape Test		4	10	13.5
Konrad	Shape Test		4	10	12
Konrad	Shape Test		4	10	12.5
Konrad	Shape Test		4	10	13
Konrad	Shape Test		4	10	13
Konrad	Shape Test		4	10	11
Konrad	Shape Test		4	10	11.5
Konrad	Shape Test		4	10	11
Konrad	Shape Test		4	10	12
Konrad	Shape Test		4	10	13
Konrad	Shape Test		4	10	12
Konrad	Shape Test		4	10	11
Konrad	Shape Test		4	10	9.5
Konrad	Shape Test		4	10	11
Konrad	Shape Test		4	10	10
Konrad	Shape Test		4	10	11
Konrad	Shape Test		4	10	12
Konrad	Shape Test		4	10	12
Konrad	Shape Test		4	10	11.5
Konrad	Shape Test		4	10	12.5
Konrad	Shape Test		4	10	13
Konrad	Shape Test		4	10	11
Konrad	Shape Test		4	10	10.5
Konrad	Shape Test		4	10	9
Konrad	Shape Test		4	10	10
Konrad	Shape Test		4	10	11
Konrad	Shape Test		4	10	10
Konrad	Size Test	large	1	1	12
Konrad	Size Test	large	1	1	13
Konrad	Size Test	large	1	1	12
Konrad	Size Test	large	1	1	10
Konrad	Size Test	large	1	1	11
Konrad	Size Test	large	1	1	10
Konrad	Size Test	large	1	1	11
Konrad	Size Test	large	1	1	10
Konrad	Size Test	large	1	1	12
Konrad	Size Test	large	1	1	10
Konrad	Size Test	large	1	1	12
Konrad	Size Test	large	1	1	13
Konrad	Size Test	large	1	1	12
Konrad	Size Test	large	1	1	11
Konrad	Size Test	large	1	1	10
Konrad	Size Test	large	1	1	9
Konrad	Size Test	large	1	1	11
Konrad	Size Test	large	1	1	12
Konrad	Size Test	large	1	1	13
Konrad	Size Test	large	1	1	11.5
Konrad	Size Test	large	1	1	12
Konrad	Size Test	large	1	1	10.5
Konrad	Size Test	large	1	1	12
Konrad	Size Test	large	1	1	12
Konrad	Size Test	large	1	1	11
Konrad	Size Test	large	1	1	12
Konrad	Size Test	large	1	1	10
Konrad	Size Test	large	1	1	8
Konrad	Size Test	large	1	1	11
Konrad	Size Test	large	1	1	12
Konrad	Size Test	large	1	1	11
Konrad	Size Test	large	1	1	14
Konrad	Size Test	large	1	1	12
Konrad	Size Test	large	1	1	11
Konrad	Size Test	large	1	1	12
Konrad	Size Test	large	1	1	9
Konrad	Size Test	large	1	1	11
Konrad	Size Test	large	1	1	12
Konrad	Size Test	large	1	1	11
Konrad	Size Test	large	1	1	12
Konrad	Size Test	large	1	1	10
Konrad	Size Test	large	1	1	11
Konrad	Size Test	large	1	1	12
Konrad	Size Test	large	1	1	13
Konrad	Size Test	large	1	1	10
Konrad	Size Test	large	1	1	9
Konrad	Size Test	large	1	2	8
Konrad	Size Test	large	1	2	9
Konrad	Size Test	large	1	2	10
Konrad	Size Test	large	1	2	8
Konrad	Size Test	large	1	2	7
Konrad	Size Test	large	1	2	8
Konrad	Size Test	large	1	2	7
Konrad	Size Test	large	1	2	8
Konrad	Size Test	large	1	2	9
Konrad	Size Test	large	1	2	9.5
Konrad	Size Test	large	1	2	9
Konrad	Size Test	large	1	2	10
Konrad	Size Test	large	1	2	9
Konrad	Size Test	large	1	2	11
Konrad	Size Test	large	1	2	12.5
Konrad	Size Test	large	1	2	11
Konrad	Size Test	large	1	2	12
Konrad	Size Test	large	1	2	11.5
Konrad	Size Test	large	1	2	12
Konrad	Size Test	large	1	2	13
Konrad	Size Test	large	1	2	12
Konrad	Size Test	large	1	2	10
Konrad	Size Test	large	1	2	11
Konrad	Size Test	large	1	2	10
Konrad	Size Test	large	1	3	11
Konrad	Size Test	large	1	3	11
Konrad	Size Test	large	1	3	12
Konrad	Size Test	large	1	3	11.5
Konrad	Size Test	large	1	3	10
Konrad	Size Test	large	1	3	11
Konrad	Size Test	large	1	3	10
Konrad	Size Test	large	1	3	11
Konrad	Size Test	large	1	3	13
Konrad	Size Test	large	1	3	12
Konrad	Size Test	large	1	3	12
Konrad	Size Test	large	1	3	12
Konrad	Size Test	large	1	3	11
Konrad	Size Test	large	1	3	11.5
Konrad	Size Test	large	1	3	10
Konrad	Size Test	large	1	3	11.5
Konrad	Size Test	large	1	3	11
Konrad	Size Test	large	1	3	9.5
Konrad	Size Test	large	1	3	13
Konrad	Size Test	large	1	3	11
Konrad	Size Test	large	1	3	12.5
Konrad	Size Test	large	1	3	11
Konrad	Size Test	large	1	3	12
Konrad	Size Test	large	1	3	14
Konrad	Size Test	large	1	3	12
Konrad	Size Test	large	1	3	13
Konrad	Size Test	large	1	3	14
Konrad	Size Test	large	1	3	12
Konrad	Size Test	large	1	3	11
Konrad	Size Test	large	1	3	12
Konrad	Size Test	large	1	3	13.5
Konrad	Size Test	large	1	3	12
Konrad	Size Test	large	1	3	13
Konrad	Size Test	large	1	3	11
Konrad	Size Test	large	1	3	10.5
Konrad	Size Test	large	1	3	11
Konrad	Size Test	large	1	4	11
Konrad	Size Test	large	1	4	13
Konrad	Size Test	large	1	4	14
Konrad	Size Test	large	1	4	12
Konrad	Size Test	large	1	4	11
Konrad	Size Test	large	1	4	14
Konrad	Size Test	large	1	4	10
Konrad	Size Test	large	1	4	11.5
Konrad	Size Test	large	1	4	14
Konrad	Size Test	large	1	4	12
Konrad	Size Test	large	1	4	11
Konrad	Size Test	large	1	4	12.5
Konrad	Size Test	large	1	4	10
Konrad	Size Test	large	1	4	8.5
Konrad	Size Test	large	1	4	10
Konrad	Size Test	large	1	4	9
Konrad	Size Test	large	1	4	11
Konrad	Size Test	large	1	4	12.5
Konrad	Size Test	large	1	4	11
Konrad	Size Test	large	1	4	13
Konrad	Size Test	large	1	4	11
Konrad	Size Test	large	1	4	14
Konrad	Size Test	large	1	4	11.5
Konrad	Size Test	large	1	4	13
Konrad	Size Test	large	1	4	12
Konrad	Size Test	large	1	4	12
Konrad	Size Test	large	1	4	15
Konrad	Size Test	large	1	4	14
Konrad	Size Test	large	1	4	12
Konrad	Size Test	large	1	4	10
Konrad	Size Test	large	1	4	12
Konrad	Size Test	large	1	4	13
Konrad	Size Test	large	1	4	11
Konrad	Size Test	large	1	4	10
Konrad	Size Test	large	1	4	11
Konrad	Size Test	large	1	4	12.5
Konrad	Size Test	large	1	4	11.5
Konrad	Size Test	large	1	4	13
Konrad	Size Test	large	1	4	11
Konrad	Size Test	large	1	4	10
Konrad	Size Test	large	1	4	11
Konrad	Size Test	large	1	4	10
Konrad	Size Test	large	1	4	11
Konrad	Size Test	large	1	4	10.5
Konrad	Size Test	large	1	4	12
Konrad	Size Test	large	1	4	10
Konrad	Size Test	large	1	4	11
Konrad	Size Test	large	1	4	11
Konrad	Size Test	large	1	4	10
Konrad	Size Test	large	1	5	11
Konrad	Size Test	large	1	5	10.5
Konrad	Size Test	large	1	5	11
Konrad	Size Test	large	1	5	8.5
Konrad	Size Test	large	1	5	9
Konrad	Size Test	large	1	5	11
Konrad	Size Test	large	1	5	10
Konrad	Size Test	large	1	5	10
Konrad	Size Test	large	1	5	9
Konrad	Size Test	large	1	5	10
Konrad	Size Test	large	1	5	12
Konrad	Size Test	large	1	5	11
Konrad	Size Test	large	1	5	11.5
Konrad	Size Test	large	1	5	10
Konrad	Size Test	large	1	5	12.5
Konrad	Size Test	large	1	5	12
Konrad	Size Test	large	1	5	11
Konrad	Size Test	large	1	5	12.5
Konrad	Size Test	large	1	5	9
Konrad	Size Test	large	1	5	11
Konrad	Size Test	large	1	5	12
Konrad	Size Test	large	1	5	10
Konrad	Size Test	large	1	5	11
Konrad	Size Test	large	1	5	12
Konrad	Size Test	large	1	5	10
Konrad	Size Test	large	1	5	11
Konrad	Size Test	large	1	5	10
Konrad	Size Test	large	1	6	11
Konrad	Size Test	large	1	6	12
Konrad	Size Test	large	1	6	9
Konrad	Size Test	large	1	6	11
Konrad	Size Test	large	1	6	10
Konrad	Size Test	large	1	6	12
Konrad	Size Test	large	1	6	13
Konrad	Size Test	large	1	6	11
Konrad	Size Test	large	1	6	13
Konrad	Size Test	large	1	6	13
Konrad	Size Test	large	1	6	12
Konrad	Size Test	large	1	6	13
Konrad	Size Test	large	1	6	12
Konrad	Size Test	large	1	6	13
Konrad	Size Test	large	1	6	12
Konrad	Size Test	large	1	6	12.5
Konrad	Size Test	large	1	6	12
Konrad	Size Test	large	1	6	13
Konrad	Size Test	large	1	6	12
Konrad	Size Test	large	1	6	10.5
Konrad	Size Test	large	1	6	12
Konrad	Size Test	large	1	6	13
Konrad	Size Test	large	1	6	11
Konrad	Size Test	large	1	6	12
Konrad	Size Test	large	1	6	10
Konrad	Size Test	large	1	6	13
Konrad	Size Test	large	1	6	14
Konrad	Size Test	large	1	6	15
Konrad	Size Test	large	1	6	15
Konrad	Size Test	large	1	6	12
Konrad	Size Test	large	1	6	13
Konrad	Size Test	large	1	6	12.5
Konrad	Size Test	large	1	6	11
Konrad	Size Test	large	1	6	10
Konrad	Size Test	large	1	7	12
Konrad	Size Test	large	1	7	13
Konrad	Size Test	large	1	7	12
Konrad	Size Test	large	1	7	13
Konrad	Size Test	large	1	7	12
Konrad	Size Test	large	1	7	13
Konrad	Size Test	large	1	7	13
Konrad	Size Test	large	1	7	12
Konrad	Size Test	large	1	7	12
Konrad	Size Test	large	1	7	12
Konrad	Size Test	large	1	7	11
Konrad	Size Test	large	1	7	11
Konrad	Size Test	large	1	7	12
Konrad	Size Test	large	1	7	11.5
Konrad	Size Test	large	1	7	12
Konrad	Size Test	large	1	7	14
Konrad	Size Test	large	1	7	13
Konrad	Size Test	large	1	7	12
Konrad	Size Test	large	1	7	11
Konrad	Size Test	large	1	7	11
Konrad	Size Test	large	1	7	10
Konrad	Size Test	large	1	7	12
Konrad	Size Test	large	1	7	11
Konrad	Size Test	large	1	7	12
Konrad	Size Test	large	1	7	12.5
Konrad	Size Test	large	1	7	11
Konrad	Size Test	large	1	7	11
Konrad	Size Test	large	1	7	9
Konrad	Size Test	large	1	7	11
Konrad	Size Test	large	1	7	10
Konrad	Size Test	large	1	7	9
Konrad	Size Test	large	1	7	10
Konrad	Size Test	large	1	7	11
Konrad	Size Test	large	1	7	9
Konrad	Size Test	large	1	7	8
Konrad	Size Test	large	1	7	9
Konrad	Size Test	large	1	7	10
Konrad	Size Test	large	1	8	11.5
Konrad	Size Test	large	1	8	12
Konrad	Size Test	large	1	8	11
Konrad	Size Test	large	1	8	12
Konrad	Size Test	large	1	8	10.5
Konrad	Size Test	large	1	8	12
Konrad	Size Test	large	1	8	11
Konrad	Size Test	large	1	8	12
Konrad	Size Test	large	1	8	12.5
Konrad	Size Test	large	1	8	13
Konrad	Size Test	large	1	8	14
Konrad	Size Test	large	1	8	13
Konrad	Size Test	large	1	8	12
Konrad	Size Test	large	1	8	11
Konrad	Size Test	large	1	8	12
Konrad	Size Test	large	1	8	12.5
Konrad	Size Test	large	1	8	10.5
Konrad	Size Test	large	1	8	12
Konrad	Size Test	large	1	8	13
Konrad	Size Test	large	1	8	11.5
Konrad	Size Test	large	1	8	11
Konrad	Size Test	large	1	8	12.5
Konrad	Size Test	large	1	8	11
Konrad	Size Test	large	1	8	9
Konrad	Size Test	large	1	8	10
Konrad	Size Test	large	1	8	11
Konrad	Size Test	large	1	8	10
Konrad	Size Test	large	1	8	10
Konrad	Size Test	large	1	8	11
Konrad	Size Test	large	1	8	12
Konrad	Size Test	large	1	8	10
Konrad	Size Test	large	1	8	9
Konrad	Size Test	large	1	8	11
Konrad	Size Test	large	1	8	12
Konrad	Size Test	large	1	8	13
Konrad	Size Test	large	1	8	12
Konrad	Size Test	large	1	8	10.5
Konrad	Size Test	large	1	8	12
Konrad	Size Test	large	1	8	11.5
Konrad	Size Test	large	1	8	11
Konrad	Size Test	large	1	8	11.5
Konrad	Size Test	large	1	9	10
Konrad	Size Test	large	1	9	11
Konrad	Size Test	large	1	9	12
Konrad	Size Test	large	1	9	11
Konrad	Size Test	large	1	9	9.5
Konrad	Size Test	large	1	9	11
Konrad	Size Test	large	1	9	10
Konrad	Size Test	large	1	9	11
Konrad	Size Test	large	1	9	12
Konrad	Size Test	large	1	9	13
Konrad	Size Test	large	1	9	11
Konrad	Size Test	large	1	9	10
Konrad	Size Test	large	1	9	11
Konrad	Size Test	large	1	9	12
Konrad	Size Test	large	1	9	13
Konrad	Size Test	large	1	9	12
Konrad	Size Test	large	1	9	13
Konrad	Size Test	large	1	9	12
Konrad	Size Test	large	1	9	10.5
Konrad	Size Test	large	1	9	12.5
Konrad	Size Test	large	1	9	11
Konrad	Size Test	large	1	9	11.5
Konrad	Size Test	large	1	9	12.5
Konrad	Size Test	large	1	9	11
Konrad	Size Test	large	1	9	12
Konrad	Size Test	large	1	9	10
Konrad	Size Test	large	1	9	13
Konrad	Size Test	large	1	9	12
Konrad	Size Test	large	1	9	9
Konrad	Size Test	large	1	9	11
Konrad	Size Test	large	1	9	13
Konrad	Size Test	large	1	9	11
Konrad	Size Test	large	1	9	13
Konrad	Size Test	large	1	9	13.5
Konrad	Size Test	large	1	9	12
Konrad	Size Test	large	1	9	12
Konrad	Size Test	large	1	9	11
Konrad	Size Test	large	1	9	13
Konrad	Size Test	large	1	9	11
Konrad	Size Test	large	1	9	12
Konrad	Size Test	large	1	9	13
Konrad	Size Test	large	1	9	12
Konrad	Size Test	large	1	9	14
Konrad	Size Test	large	1	9	13
Konrad	Size Test	large	1	9	10.5
Konrad	Size Test	large	1	9	12
Konrad	Size Test	large	1	9	11
Konrad	Size Test	large	1	9	11.5
Konrad	Size Test	large	1	9	11
Konrad	Size Test	large	1	9	10
Konrad	Size Test	large	1	9	11.5
Konrad	Size Test	large	1	9	11.5
Konrad	Size Test	large	1	10	12
Konrad	Size Test	large	1	10	13
Konrad	Size Test	large	1	10	12
Konrad	Size Test	large	1	10	13
Konrad	Size Test	large	1	10	13
Konrad	Size Test	large	1	10	12
Konrad	Size Test	large	1	10	12.5
Konrad	Size Test	large	1	10	13
Konrad	Size Test	large	1	10	12
Konrad	Size Test	large	1	10	13
Konrad	Size Test	large	1	10	14
Konrad	Size Test	large	1	10	12.5
Konrad	Size Test	large	1	10	12.5
Konrad	Size Test	large	1	10	11.5
Konrad	Size Test	large	1	10	12
Konrad	Size Test	large	1	10	10.5
Konrad	Size Test	large	1	10	12
Konrad	Size Test	large	1	10	13
Konrad	Size Test	large	1	10	12
Konrad	Size Test	large	1	10	11
Konrad	Size Test	large	1	10	12
Konrad	Size Test	large	1	10	12
Konrad	Size Test	large	1	10	13
Konrad	Size Test	large	1	10	12
Konrad	Size Test	large	1	10	13
Konrad	Size Test	large	1	10	12.5
Konrad	Size Test	large	1	10	10.5
Konrad	Size Test	large	1	10	11
Konrad	Size Test	large	1	10	13
Konrad	Size Test	large	1	10	13
Konrad	Size Test	large	1	10	14.5
Konrad	Size Test	large	1	10	14
Konrad	Size Test	large	1	10	13
Konrad	Size Test	large	1	10	11.5
Konrad	Size Test	large	1	10	12
Konrad	Size Test	large	1	10	12.5
Konrad	Size Test	large	1	10	10
Konrad	Size Test	large	1	10	9
Konrad	Size Test	large	1	10	7.5
Konrad	Size Test	large	1	10	7
Konrad	Size Test	large	2	1	10.5
Konrad	Size Test	large	2	1	11
Konrad	Size Test	large	2	1	12
Konrad	Size Test	large	2	1	11
Konrad	Size Test	large	2	1	14
Konrad	Size Test	large	2	1	15
Konrad	Size Test	large	2	1	13
Konrad	Size Test	large	2	1	11
Konrad	Size Test	large	2	1	11
Konrad	Size Test	large	2	1	11.5
Konrad	Size Test	large	2	1	13
Konrad	Size Test	large	2	1	14
Konrad	Size Test	large	2	1	13
Konrad	Size Test	large	2	1	12
Konrad	Size Test	large	2	1	10
Konrad	Size Test	large	2	1	11
Konrad	Size Test	large	2	1	12.5
Konrad	Size Test	large	2	1	12
Konrad	Size Test	large	2	1	14
Konrad	Size Test	large	2	1	13
Konrad	Size Test	large	2	1	12
Konrad	Size Test	large	2	1	11
Konrad	Size Test	large	2	1	14
Konrad	Size Test	large	2	1	15
Konrad	Size Test	large	2	1	12
Konrad	Size Test	large	2	1	11
Konrad	Size Test	large	2	1	11.5
Konrad	Size Test	large	2	1	11
Konrad	Size Test	large	2	1	12
Konrad	Size Test	large	2	1	11.5
Konrad	Size Test	large	2	2	10
Konrad	Size Test	large	2	2	11
Konrad	Size Test	large	2	2	10
Konrad	Size Test	large	2	2	11
Konrad	Size Test	large	2	2	12
Konrad	Size Test	large	2	2	11
Konrad	Size Test	large	2	2	10
Konrad	Size Test	large	2	2	11
Konrad	Size Test	large	2	2	10
Konrad	Size Test	large	2	2	12
Konrad	Size Test	large	2	2	11
Konrad	Size Test	large	2	2	12
Konrad	Size Test	large	2	2	13
Konrad	Size Test	large	2	2	12.5
Konrad	Size Test	large	2	2	10.5
Konrad	Size Test	large	2	2	11
Konrad	Size Test	large	2	2	12
Konrad	Size Test	large	2	2	11
Konrad	Size Test	large	2	2	13.5
Konrad	Size Test	large	2	2	11
Konrad	Size Test	large	2	2	12
Konrad	Size Test	large	2	2	10.5
Konrad	Size Test	large	2	2	11
Konrad	Size Test	large	2	2	12
Konrad	Size Test	large	2	2	12
Konrad	Size Test	large	2	2	11
Konrad	Size Test	large	2	2	12
Konrad	Size Test	large	2	2	12
Konrad	Size Test	large	2	2	13
Konrad	Size Test	large	2	2	14
Konrad	Size Test	large	2	2	15
Konrad	Size Test	large	2	2	16
Konrad	Size Test	large	2	2	15
Konrad	Size Test	large	2	2	12
Konrad	Size Test	large	2	2	11
Konrad	Size Test	large	2	2	11.5
Konrad	Size Test	large	2	2	12
Konrad	Size Test	large	2	2	9
Konrad	Size Test	large	2	2	9
Konrad	Size Test	large	2	3	11.5
Konrad	Size Test	large	2	3	12.5
Konrad	Size Test	large	2	3	12
Konrad	Size Test	large	2	3	12
Konrad	Size Test	large	2	3	12.5
Konrad	Size Test	large	2	3	13.5
Konrad	Size Test	large	2	3	13
Konrad	Size Test	large	2	3	12
Konrad	Size Test	large	2	3	13
Konrad	Size Test	large	2	3	11.5
Konrad	Size Test	large	2	3	12
Konrad	Size Test	large	2	3	11
Konrad	Size Test	large	2	3	11
Konrad	Size Test	large	2	3	12
Konrad	Size Test	large	2	3	14
Konrad	Size Test	large	2	3	12
Konrad	Size Test	large	2	3	9
Konrad	Size Test	large	2	3	11
Konrad	Size Test	large	2	3	12
Konrad	Size Test	large	2	3	12
Konrad	Size Test	large	2	3	11
Konrad	Size Test	large	2	3	12
Konrad	Size Test	large	2	3	11
Konrad	Size Test	large	2	3	12
Konrad	Size Test	large	2	3	11.5
Konrad	Size Test	large	2	3	13
Konrad	Size Test	large	2	3	14
Konrad	Size Test	large	2	3	13
Konrad	Size Test	large	2	3	12
Konrad	Size Test	large	2	3	13.5
Konrad	Size Test	large	2	3	10.5
Konrad	Size Test	large	2	4	8
Konrad	Size Test	large	2	4	9.5
Konrad	Size Test	large	2	4	10
Konrad	Size Test	large	2	4	12
Konrad	Size Test	large	2	4	12
Konrad	Size Test	large	2	4	13
Konrad	Size Test	large	2	4	11.5
Konrad	Size Test	large	2	4	12.5
Konrad	Size Test	large	2	4	12
Konrad	Size Test	large	2	4	11
Konrad	Size Test	large	2	4	8.5
Konrad	Size Test	large	2	4	10.5
Konrad	Size Test	large	2	4	9.5
Konrad	Size Test	large	2	4	11
Konrad	Size Test	large	2	4	11
Konrad	Size Test	large	2	4	12
Konrad	Size Test	large	2	4	12
Konrad	Size Test	large	2	4	13
Konrad	Size Test	large	2	4	11
Konrad	Size Test	large	2	4	12
Konrad	Size Test	large	2	4	8.5
Konrad	Size Test	large	2	4	10
Konrad	Size Test	large	2	4	11
Konrad	Size Test	large	2	5	10
Konrad	Size Test	large	2	5	12
Konrad	Size Test	large	2	5	11
Konrad	Size Test	large	2	5	12.5
Konrad	Size Test	large	2	5	13
Konrad	Size Test	large	2	5	11
Konrad	Size Test	large	2	5	13
Konrad	Size Test	large	2	5	12
Konrad	Size Test	large	2	5	14
Konrad	Size Test	large	2	5	11
Konrad	Size Test	large	2	5	13
Konrad	Size Test	large	2	5	10
Konrad	Size Test	large	2	5	12
Konrad	Size Test	large	2	5	13
Konrad	Size Test	large	2	5	11.5
Konrad	Size Test	large	2	5	13.5
Konrad	Size Test	large	2	5	12.5
Konrad	Size Test	large	2	5	11
Konrad	Size Test	large	2	5	13
Konrad	Size Test	large	2	5	11.5
Konrad	Size Test	large	2	5	13
Konrad	Size Test	large	2	5	12.5
Konrad	Size Test	large	2	5	11
Konrad	Size Test	large	2	5	12
Konrad	Size Test	large	2	5	12
Konrad	Size Test	large	2	5	11
Konrad	Size Test	large	2	5	10.5
Konrad	Size Test	large	2	5	12
Konrad	Size Test	large	2	5	11
Konrad	Size Test	large	2	5	12
Konrad	Size Test	large	2	5	11
Konrad	Size Test	large	2	5	12
Konrad	Size Test	large	2	5	11
Konrad	Size Test	large	2	5	12
Konrad	Size Test	large	2	5	11
Konrad	Size Test	large	2	5	12
Konrad	Size Test	large	2	5	12
Konrad	Size Test	large	2	5	8.5
Konrad	Size Test	large	2	5	10
Konrad	Size Test	large	2	5	11
Konrad	Size Test	large	2	6	8.5
Konrad	Size Test	large	2	6	10
Konrad	Size Test	large	2	6	11
Konrad	Size Test	large	2	6	12
Konrad	Size Test	large	2	6	10.5
Konrad	Size Test	large	2	6	13
Konrad	Size Test	large	2	6	13.5
Konrad	Size Test	large	2	6	11.5
Konrad	Size Test	large	2	6	12.5
Konrad	Size Test	large	2	6	12
Konrad	Size Test	large	2	6	11
Konrad	Size Test	large	2	6	9.5
Konrad	Size Test	large	2	6	11
Konrad	Size Test	large	2	6	9
Konrad	Size Test	large	2	6	11
Konrad	Size Test	large	2	6	12
Konrad	Size Test	large	2	6	10
Konrad	Size Test	large	2	6	11
Konrad	Size Test	large	2	6	12
Konrad	Size Test	large	2	6	11
Konrad	Size Test	large	2	6	12
Konrad	Size Test	large	2	6	11.5
Konrad	Size Test	large	2	6	12
Konrad	Size Test	large	2	6	11
Konrad	Size Test	large	2	6	12
Konrad	Size Test	large	2	6	13
Konrad	Size Test	large	2	6	12
Konrad	Size Test	large	2	6	11
Konrad	Size Test	large	2	6	12
Konrad	Size Test	large	2	6	11
Konrad	Size Test	large	2	6	12
Konrad	Size Test	large	2	6	11
Konrad	Size Test	large	2	6	11.5
Konrad	Size Test	large	2	6	10
Konrad	Size Test	large	2	7	10.5
Konrad	Size Test	large	2	7	11
Konrad	Size Test	large	2	7	12
Konrad	Size Test	large	2	7	10
Konrad	Size Test	large	2	7	12
Konrad	Size Test	large	2	7	11
Konrad	Size Test	large	2	7	12
Konrad	Size Test	large	2	7	13
Konrad	Size Test	large	2	7	11
Konrad	Size Test	large	2	7	12
Konrad	Size Test	large	2	7	10
Konrad	Size Test	large	2	7	12
Konrad	Size Test	large	2	7	13
Konrad	Size Test	large	2	7	10.5
Konrad	Size Test	large	2	7	11
Konrad	Size Test	large	2	7	12
Konrad	Size Test	large	2	7	11
Konrad	Size Test	large	2	7	13
Konrad	Size Test	large	2	7	12
Konrad	Size Test	large	2	7	16
Konrad	Size Test	large	2	7	15
Konrad	Size Test	large	2	7	17.5
Konrad	Size Test	large	2	7	14
Konrad	Size Test	large	2	7	11.5
Konrad	Size Test	large	2	7	12
Konrad	Size Test	large	2	7	15
Konrad	Size Test	large	2	7	14
Konrad	Size Test	large	2	7	11
Konrad	Size Test	large	2	7	11
Konrad	Size Test	large	2	7	12
Konrad	Size Test	large	2	7	10
Konrad	Size Test	large	2	7	13
Konrad	Size Test	large	2	7	11
Konrad	Size Test	large	2	7	12
Konrad	Size Test	large	2	7	10
Konrad	Size Test	large	2	8	12
Konrad	Size Test	large	2	8	12.5
Konrad	Size Test	large	2	8	10.5
Konrad	Size Test	large	2	8	11
Konrad	Size Test	large	2	8	12
Konrad	Size Test	large	2	8	12
Konrad	Size Test	large	2	8	13
Konrad	Size Test	large	2	8	10.5
Konrad	Size Test	large	2	8	12
Konrad	Size Test	large	2	8	13
Konrad	Size Test	large	2	8	12
Konrad	Size Test	large	2	8	12
Konrad	Size Test	large	2	8	10
Konrad	Size Test	large	2	8	9
Konrad	Size Test	large	2	8	10
Konrad	Size Test	large	2	8	12
Konrad	Size Test	large	2	8	11
Konrad	Size Test	large	2	8	12
Konrad	Size Test	large	2	8	13
Konrad	Size Test	large	2	8	11
Konrad	Size Test	large	2	8	13
Konrad	Size Test	large	2	8	12
Konrad	Size Test	large	2	8	10.5
Konrad	Size Test	large	2	8	12
Konrad	Size Test	large	2	8	11
Konrad	Size Test	large	2	8	12
Konrad	Size Test	large	2	8	13
Konrad	Size Test	large	2	8	14
Konrad	Size Test	large	2	8	12
Konrad	Size Test	large	2	8	13
Konrad	Size Test	large	2	8	12
Konrad	Size Test	large	2	8	13
Konrad	Size Test	large	2	8	14
Konrad	Size Test	large	2	8	12
Konrad	Size Test	large	2	8	12
Konrad	Size Test	large	2	9	10
Konrad	Size Test	large	2	9	9.5
Konrad	Size Test	large	2	9	11.5
Konrad	Size Test	large	2	9	9
Konrad	Size Test	large	2	9	12
Konrad	Size Test	large	2	9	10.5
Konrad	Size Test	large	2	9	11
Konrad	Size Test	large	2	9	13
Konrad	Size Test	large	2	9	12
Konrad	Size Test	large	2	9	11
Konrad	Size Test	large	2	9	12
Konrad	Size Test	large	2	9	11
Konrad	Size Test	large	2	9	12
Konrad	Size Test	large	2	9	13
Konrad	Size Test	large	2	9	12
Konrad	Size Test	large	2	9	11
Konrad	Size Test	large	2	9	12
Konrad	Size Test	large	2	9	11
Konrad	Size Test	large	2	9	12
Konrad	Size Test	large	2	9	12
Konrad	Size Test	large	2	9	11
Konrad	Size Test	large	2	9	10
Konrad	Size Test	large	2	9	13
Konrad	Size Test	large	2	9	14
Konrad	Size Test	large	2	9	12
Konrad	Size Test	large	2	9	12.5
Konrad	Size Test	large	2	9	12
Konrad	Size Test	large	2	9	10.5
Konrad	Size Test	large	2	9	12
Konrad	Size Test	large	2	9	13
Konrad	Size Test	large	2	9	14
Konrad	Size Test	large	2	9	12
Konrad	Size Test	large	2	9	11
Konrad	Size Test	large	2	9	12
Konrad	Size Test	large	2	9	10
Konrad	Size Test	large	2	9	10
Konrad	Size Test	large	2	10	14
Konrad	Size Test	large	2	10	15
Konrad	Size Test	large	2	10	13
Konrad	Size Test	large	2	10	12
Konrad	Size Test	large	2	10	13
Konrad	Size Test	large	2	10	12
Konrad	Size Test	large	2	10	12.5
Konrad	Size Test	large	2	10	13
Konrad	Size Test	large	2	10	12
Konrad	Size Test	large	2	10	13
Konrad	Size Test	large	2	10	12
Konrad	Size Test	large	2	10	12
Konrad	Size Test	large	2	10	12
Konrad	Size Test	large	2	10	11
Konrad	Size Test	large	2	10	12
Konrad	Size Test	large	2	10	10
Konrad	Size Test	large	2	10	11
Konrad	Size Test	large	2	10	12
Konrad	Size Test	large	2	10	12
Konrad	Size Test	large	2	10	11
Konrad	Size Test	large	2	10	12
Konrad	Size Test	large	2	10	10
Konrad	Size Test	large	2	10	12
Konrad	Size Test	large	2	10	10
Konrad	Size Test	large	2	10	11
Konrad	Size Test	large	2	10	11
Konrad	Size Test	large	2	10	9
Konrad	Size Test	large	2	10	8
Konrad	Size Test	small	3	1	11.5
Konrad	Size Test	small	3	1	12
Konrad	Size Test	small	3	1	11
Konrad	Size Test	small	3	1	12
Konrad	Size Test	small	3	1	12
Konrad	Size Test	small	3	1	11
Konrad	Size Test	small	3	1	11
Konrad	Size Test	small	3	1	13
Konrad	Size Test	small	3	1	11
Konrad	Size Test	small	3	1	12.5
Konrad	Size Test	small	3	1	12
Konrad	Size Test	small	3	1	12
Konrad	Size Test	small	3	1	13
Konrad	Size Test	small	3	1	11
Konrad	Size Test	small	3	1	10
Konrad	Size Test	small	3	2	14
Konrad	Size Test	small	3	2	15
Konrad	Size Test	small	3	2	12
Konrad	Size Test	small	3	2	11
Konrad	Size Test	small	3	2	13
Konrad	Size Test	small	3	2	11.5
Konrad	Size Test	small	3	2	12
Konrad	Size Test	small	3	2	13
Konrad	Size Test	small	3	2	12
Konrad	Size Test	small	3	2	11
Konrad	Size Test	small	3	2	10
Konrad	Size Test	small	3	2	12.5
Konrad	Size Test	small	3	2	12
Konrad	Size Test	small	3	2	13
Konrad	Size Test	small	3	2	11
Konrad	Size Test	small	3	2	13
Konrad	Size Test	small	3	2	12.5
Konrad	Size Test	small	3	2	13
Konrad	Size Test	small	3	2	10
Konrad	Size Test	small	3	2	13
Konrad	Size Test	small	3	2	12
Konrad	Size Test	small	3	2	12
Konrad	Size Test	small	3	2	10
Konrad	Size Test	small	3	2	12
Konrad	Size Test	small	3	2	11
Konrad	Size Test	small	3	2	10
Konrad	Size Test	small	3	2	11
Konrad	Size Test	small	3	2	11.5
Konrad	Size Test	small	3	2	13
Konrad	Size Test	small	3	2	11
Konrad	Size Test	small	3	2	12
Konrad	Size Test	small	3	2	10
Konrad	Size Test	small	3	2	9
Konrad	Size Test	small	3	3	10
Konrad	Size Test	small	3	3	11
Konrad	Size Test	small	3	3	10
Konrad	Size Test	small	3	3	11
Konrad	Size Test	small	3	3	11
Konrad	Size Test	small	3	3	12
Konrad	Size Test	small	3	3	13
Konrad	Size Test	small	3	3	14
Konrad	Size Test	small	3	3	13
Konrad	Size Test	small	3	3	12
Konrad	Size Test	small	3	3	13
Konrad	Size Test	small	3	3	11
Konrad	Size Test	small	3	3	12
Konrad	Size Test	small	3	3	12
Konrad	Size Test	small	3	3	11
Konrad	Size Test	small	3	3	13
Konrad	Size Test	small	3	3	12
Konrad	Size Test	small	3	3	10
Konrad	Size Test	small	3	3	11
[truncated: 2,166 more rows]
